# Supplementary material for: Enhancing full-length antibody production by signal peptide engineering
Source: Microb Cell Fact. 2016 Mar 2;15:47. doi: 10.1186/s12934-016-0445-3 (PMC4776426; doi:10.1186/s12934-016-0445-3)
Supplement: Supplementary file 1 — 10.1186/s12934-016-0445-3 The DNA sequences of the signal peptide TIR variants and the relative TIR strengths. [file 12934_2016_445_MOESM1_ESM.xls]

## Sheet: Sheet1
Table S1. The DNA sequences of the signal peptide TIR variants and the relative TIR strengths.
Signal peptide TIR variants	DNA sequences	Relative TIR strengths
ssSTII1	GCGCGCATTATGAAGAAAAACATCGCTTTTCTTCTTGCATCTATGTTCGTTTTTTCTATTGCTACAAACGCTTACGCT	0.65±0.11
ssSTII0.3	ACGCGTATTATGAAGAAAAACATCGCTTTTCTTCTTGCATCTATGTTCGTTTTTTCTATTGCTACAAACGCTTACGCT	0.31±0.03
ssDsbA1	GCGCGCATTATGAAAAAAATTTGGCTCGCCCTGGCTGGTTTAGTTTTAGCGTTTAGCGCATCGGCG	0.85±0.12
ssPhoA1	ACGCGTATTATGAAACAGTCTACTATCGCTCTGGCACTCTTACCGTTACTGTTTACCCCTGTGACAAAAGCC	0.67±0.04
ssMalE1	ACGCGTATTATGAAGATCAAGACAGGCGCGCGCATCCTCGCATTATCCGCATTAACGACGATGATGTTTTCCGCCTCGGCTCTCGCC	0.56±0.07
ssSTII1 S-13L	GCGCGCATTATGAAGAAAAACATCGCTTTTCTTCTTGCACTCATGTTCGTTTTTTCTATTGCTACAAACGCTTACGCT	0.78±0.04
ssSTII1 S-13I	GCGCGCATTATGAAGAAAAACATCGCTTTTCTTCTTGCAATTATGTTCGTTTTTTCTATTGCTACAAACGCTTACGCT	0.79±0.06
ssSTII1 S-13Y	GCGCGCATTATGAAGAAAAACATCGCTTTTCTTCTTGCATACATGTTCGTTTTTTCTATTGCTACAAACGCTTACGCT	0.61±0.06
ssSTII1 A-18L A-14L S-13L	GCGCGCATTATGAAGAAAAACATCCTCTTTCTTCTTCTACTAATGTTCGTTTTTTCTATTGCTACAAACGCTTACGCT	0.83±0.04
ssDsbA1 L-9I	GCGCGCATTATGAAAAAAATTTGGCTCGCCCTGGCTGGTATTGTTTTAGCGTTTAGCGCATCGGCG	0.79±0.06
ssDsbA1 L-9S	GCGCGCATTATGAAAAAAATTTGGCTCGCCCTGGCTGGTTCTGTTTTAGCGTTTAGCGCATCGGCG	0.99±0.05
ssDsbA L-9A	GCGCGCATTATGAAAAAAATTTGGCTCGCCCTGGCTGGTGCTGTTTTAGCGTTTAGCGCATCGGCG	1.25±0.06
ssDsbA L-9Q	GCGCGCATTATGAAAAAAATTTGGCTCGCCCTGGCTGGTCAGGTTTTAGCGTTTAGCGCATCGGCG	0.94±0.05
The starting codon is underlined. The restriction site upstream of the starting codon is marked in bold. Mutations that changes amino acid sequences are italicized.
