# Supplementary material for: Enhancing full-length antibody production by signal peptide engineering
Source: Microb Cell Fact. 2016 Mar 2;15:47. doi: 10.1186/s12934-016-0445-3 (PMC4776426; doi:10.1186/s12934-016-0445-3)
Supplement: Supplementary file 2 — 10.1186/s12934-016-0445-3 Strains and plasmids used in this study. [file 12934_2016_445_MOESM2_ESM.xls]

## Sheet: Sheet1
Table S2. Strains and plasmids used in this study.
Strains	Relevant genotypes	References
27C7	W3110 ∆fhuA (∆tonA) PhoA∆E15 ∆(argF-lac)169 ptr3 degP41 kanR ompT∆(nmpc-fepE)	1
64B4	W3110 ∆fhuA ∆PhoA ilvG+ ∆prc spr43H1 ∆degP ∆manA lacIq ∆ompT	2
5-alpha F'Iq	F´ proA+B+ lacIq ∆(lacZ)M15 zzf::Tn10 (TetR) / fhuA2∆(argF-lacZ)U169 PhoA glnV44 Φ80Δ(lacZ)M15 gyrA96 recA1 relA1 endA1 thi-1 hsdR33	New England Biolab
Plasmids	Relevant characteristics	References
pPhoA86	E. coli XbaI-ssSTII TIR1+ fused to Δ(1-22)PhoA. Cbr	1
pBR322	Cbr, Tcr	Laboratory stock
pBR-ssSTII1-PhoA	BssHII-ssSTII TIR1 fused to Δ(1-22)PhoA. Cbr	This study
pBR-ssSTII0.3-PhoA	MluI-ssSTII TIR0.3 fused to Δ(1-22)PhoA. Cbr	This study
pBR-ssDsbA1-PhoA	BssHII-ssDsbA TIR1 fused to Δ(1-22)PhoA. Cbr	This study
pBR-ssMalE1-PhoA	MluI-ssMalE TIR1 fused to Δ(1-22)PhoA. Cbr	This study
pBR-ssPhoA1-PhoA	MluI-ssPhoA TIR1 fused to Δ(1-22)PhoA. Cbr	This study
pBR-ssSTII1 S-13L-PhoA	BssHII-ssSTII S-13L TIR1 fused to Δ(1-22)PhoA. Cbr	This study
pBR-ssSTII1 S-13I-PhoA	BssHII-ssSTII S-13I TIR1 fused to Δ(1-22)PhoA. Cbr	This study
pBR-ssSTII1 S-13Y-PhoA	BssHII-ssSTII S-13Y TIR1 fused to Δ(1-22)PhoA. Cbr	This study
pBR-ssSTII1 A-18L A-14L S-13L-PhoA	BssHII-ssSTII A-18L A-14L S-13L TIR1 fused to Δ(1-22)PhoA. Cbr	This study
pBR-ssDsbA1 L-9I-PhoA	BssHII-ssDsbA L-9I TIR1 fused to Δ(1-22)PhoA. Cbr	This study
pBR-ssDsbA1 L-9S-PhoA	BssHII-ssDsbA L-9S TIR1 fused to Δ(1-22)PhoA. Cbr	This study
pBR-ssDsbA1 L-9A-PhoA	BssHII-ssDsbA L-9A TIR1 fused to Δ(1-22)PhoA. Cbr	This study
pBR-ssDsbA1 L-9Q-PhoA	BssHII-ssDsbA L-9Q TIR1 fused to Δ(1-22)PhoA. Cbr	This study
pBR-ssSTII1-hu5D5HC	BssHII-ssSTII TIR1 fused to hu5D5 HC	This study
pBR-ssDsbA1-hu5D5HC	BssHII-ssDsbA TIR1 fused to hu5D5 HC	This study
pBR-ssMalE1-hu5D5HC	MluI-ssMalEI TIR1 fused to hu5D5 HC	This study
pBR-ssPhoA1-hu5D5HC	MluI-ssPhoA TIR1 fused to hu5D5 HC	This study
pBR-ssSTII1 S-13L-hu5D5HC	BssHII-ssSTII S-13L TIR1 fused to hu5D5 HC	This study
pBR-ssSTII1 S-13I-hu5D5HC	BssHII-ssSTII S-13I TIR1 fused to hu5D5 HC	This study
pBR-ssSTII1 S-13Y-hu5D5HC	BssHII-ssSTII S-13Y TIR1 fused to hu5D5 HC	This study
pBR-ssSTII1 A-18L A-14L S-13L-hu5D5HC	BssHII-ssSTII A-18L A-14L S-13L TIR1 fused to hu5D5 HC	This study
pBR-ssDsbA1 L-9I-hu5D5HC	BssHII-ssDsbA L-9I TIR1 fused to hu5D5 HC	This study
pBR-ssDsbA1 L-9S-hu5D5HC	BssHII-ssDsbA L-9S TIR1 fused to hu5D5 HC	This study
pBR-ssDsbA1 L-9A-hu5D5HC	BssHII-ssDsbA L-9A TIR1 fused to hu5D5 HC	This study
pBR-ssDsbA1 L-9Q-hu5D5HC	BssHII-ssDsbA L-9Q TIR1 fused to hu5D5 HC	This study
pBR-ssSTII1-mAb1HC	BssHII-ssSTII TIR1 fused to mAb1 HC	This study
pBR-ssDsbA1-mAb1HC	BssHII-ssDsbA TIR1 fused to mAb1 HC	This study
pBR-ssSTII S-13L1-mAb1HC	BssHII-ssSTII S-13L TIR1 fused to mAb1 HC	This study
pBR-ssDsbA L-9S-mAb1HC	BssHII-ssDsbA L-9S TIR1 fused to mAb1 HC	This study
pBR-ssSTII1-mAb2HC	BssHII-ssSTII TIR1 fused to mAb2 HC	This study
pBR-ssDsbA1-mAb2HC	BssHII-ssDsbA TIR1 fused to mAb2 HC	This study
pBR-ssSTII S-13L1-mAb2HC	BssHII-ssSTII S-13L TIR1 fused to mAb2 HC	This study
pBR-ssDsbA L-9S-mAb2HC	BssHII-ssDsbA L-9S TIR1 fused to mAb2 HC	This study
pBR-ssSTII0.3-ssSTII1-hu5D5	MluI-ssSTII TIR0.3 fused to hu5D5 LC, BssHII-ssSTII TIR1 fused to hu5D5 HC	2
pBR-ssSTII0.3-ssDsbA1-hu5D5	MluI-ssSTII TIR0.3 fused to hu5D5 LC, BssHII-ssDsbA TIR1 fused to hu5D5 HC	2
pBR-ssSTII0.3-PhoA1-hu5D5	MluI-ssSTII TIR0.3 fused to hu5D5 LC, MluI-ssPhoA TIR1 fused to hu5D5 HC	This study
pBR-ssSTII0.3-ssMalE1-hu5D5	MluI-ssSTII TIR0.3 fused to hu5D5 LC, MluI-ssMalE TIR1 fused to hu5D5 HC	This study
pBR-ssSTII0.3-ssSTII1 S-13L-hu5D5	MluI-ssSTII TIR0.3 fused to hu5D5 LC, BssHII-ssSTII S-13L TIR1 fused to hu5D5 HC	This study
pBR-ssSTII0.3-ssSTII1 S-13I-hu5D5	MluI-ssSTII TIR0.3 fused to hu5D5 LC, BssHII-ssSTII S-13I TIR1 fused to hu5D5 HC	This study
pBR-ssSTII0.3-ssDsbA1 L-9I-hu5D5	MluI-ssSTII TIR0.3 fused to hu5D5 LC, BssHII-ssDsbA L-9I TIR1 fused to hu5D5 HC	This study
pBR-ssSTII0.3-ssDsbA1 L-9S-hu5D5	MluI-ssSTII TIR0.3 fused to hu5D5 LC, BssHII-ssDsbA L-9S TIR1 fused to hu5D5 HC	This study
pBR-ssSTII0.3-ssSTII1-mAb1	MluI-ssSTII TIR0.3 fused to mAb1 LC, BssHII-ssSTII TIR1 fused to mAb1 HC	This study
pBR-ssSTII0.3-ssDsbA1-mAb1	MluI-ssSTII TIR0.3 fused to mAb1 LC, BssHII-ssDsbA TIR1 fused to mAb1 HC	This study
pBR-ssSTII0.3-ssSTII1 S-13L-mAb1	MluI-ssSTII TIR0.3 fused to mAb1 LC, BssHII-ssSTII S-13L TIR1 fused to mAb1 HC	This study
pBR-ssSTII0.3-ssDsbA1 L-9S-mAb1	MluI-ssSTII TIR0.3 fused to mAb1 LC, BssHII-ssDsbA L-9S TIR1 fused to mAb1 HC	This study
pBR-ssSTII0.3-ssSTII1-mAb2	MluI-ssSTII TIR0.3 fused to mAb2 LC, BssHII-ssSTII TIR1 fused to mAb2 HC	This study
pBR-ssSTII0.3-ssDsbA1-mAb2	MluI-ssSTII TIR0.3 fused to mAb2 LC, BssHII-ssDsbA TIR1 fused to mAb2 HC	This study
pBR-ssSTII0.3-ssSTII1 S-13L-mAb2	MluI-ssSTII TIR0.3 fused to mAb2 LC, BssHII-ssSTII S-13L TIR1 fused to mAb2 HC	This study
pBR-ssSTII0.3-ssDsbA1 L-9S-mAb2	MluI-ssSTII TIR0.3 fused to mAb2 LC, BssHII-ssDsbA L-9S TIR1 fused to mAb2 HC	This study
References
1. Simmons LC, Yansura DG: Translational level is a critical factor for the secretion of heterologous proteins in Escherichia coli. Nat Biotechnol 1996, 14:629-634.
2. Marrichi M, Reilly DE, Simmons LC: Methods and composition for secretion of heterologous polypeptides. 2011. Publication number: WO 2011057120 A1.
